# Supplementary material for: Tailoring of TiAl6V4 Surface Nanostructure for Enhanced In Vitro Osteoblast Response via Gas/Solid (Non-Line-of-Sight) Oxidation/Reduction Reactions
Source: Biomimetics (Basel). 2022 Aug 25;7(3):117. doi: 10.3390/biomimetics7030117 (PMC9496476; doi:10.3390/biomimetics7030117)
Supplement: Supplementary file 1 [file biomimetics-07-00117-s001.zip]

Archive with 1 entries (1 files):
- biomimetics-1827521-supplementary.pdf
